# Supplementary material for: Heterogeneous IL-9 Production by Circulating Skin-Tropic and Extracutaneous Memory T Cells in Atopic Dermatitis Patients
Source: Int J Mol Sci. 2024 Aug 6;25(16):8569. doi: 10.3390/ijms25168569 (PMC11354683; doi:10.3390/ijms25168569)
Supplement: Supplementary file 1 [file ijms-25-08569-s001.zip]

Archive with 1 entries (1 files):
- ijms-3122849-supplementary.pdf
